# Supplementary material for: MicroRNA-542-3p targets Pten to inhibit the myoblasts proliferation but suppresses myogenic differentiation independent of targeted Pten
Source: BMC Genomics. 2024 Apr 1;25:325. doi: 10.1186/s12864-024-10260-y (PMC10983626; doi:10.1186/s12864-024-10260-y)
Supplement: Supplementary file 2 — Supplementary Material 2. [file 12864_2024_10260_MOESM2_ESM.zip]

Archive with 8 entries (8 files):
- Figure 1-The expression level of miR-542-3p  at day 0, 2, 4, and 6 after myogenic differentiation.xlsx
- Figure 2-Overexpression of miR-542-3p inhibits myoblast proliferation.xlsx
- Figure 3-Disruption of miR-542-3p enhances the proliferation of myoblast .xlsx
- Figure 4-Overexpression of miR-542-3p inhibits myoblast differentiation.xlsx
- Figure 5-Inhibition of miR-542-3p promotes myoblast differentiation.xlsx
- Figure 6-miR-542-3p directly targets the Pten gene.xlsx
- Figure 7-miR-542-3p inhibits myoblasts proliferation through targeting Pten.xls
- Figure 8-miR-542-3p inhibits myoblasts differentiation.xlsx
