# Supplementary material for: MicroRNA-542-3p targets Pten to inhibit the myoblasts proliferation but suppresses myogenic differentiation independent of targeted Pten
Source: BMC Genomics. 2024 Apr 1;25:325. doi: 10.1186/s12864-024-10260-y (PMC10983626; doi:10.1186/s12864-024-10260-y)
Supplement: Supplementary file 2 — Supplementary Material 2. [file 12864_2024_10260_MOESM2_ESM.zip › Figure 1-The expression level of miR-542-3p at day 0, 2, 4, and 6 after myogenic differentiation.xlsx]

## Sheet: Fig. 1 C
q-PCR raw data of miR-542-3p at day 0, 2, 4, and 6 after myogenic differentiation.
	miR-542-3p	U6
0d-1	29.7109	29.8657
0d-1	30.0086	31.3908
0d-2	27.3101	26.3201
0d-2	27.0951	26.8556
2d-1	27.5049	24.1162
2d-1	27.1544	23.989
2d-2	27.057	25.5185
2d-2	26.8834	25.464
4d-1	26.5663	25.1025
4d-1	26.6029	25.051
4d-2	30.3248	29.5503
4d-2	29.6492	30.1023
6d-1	24.756	23.6785
6d-1	24.5643	23.7525
6d-2	25.2452	24.0248
6d-2	25.3066	23.709
There were 2 biological replicates, and each biological replicate contained 2 technical replicates.
