# Supplementary material for: MicroRNA-542-3p targets Pten to inhibit the myoblasts proliferation but suppresses myogenic differentiation independent of targeted Pten
Source: BMC Genomics. 2024 Apr 1;25:325. doi: 10.1186/s12864-024-10260-y (PMC10983626; doi:10.1186/s12864-024-10260-y)
Supplement: Supplementary file 2 — Supplementary Material 2. [file 12864_2024_10260_MOESM2_ESM.zip › Figure 2-Overexpression of miR-542-3p inhibits myoblast proliferation.xlsx]

## Sheet: Fig. 2 A
q-PCR raw data of miR-542-3p in the Control and mimic treatment groups.
	miR-542-3p	U6
NC1	30.31	23.41
NC2	30.48	23.5
NC3	26.88	24.78
NC4	23.66	25.04
mimic1	17.32	24.61
mimic2	17.83	25.17
mimic3	17.35	25.05
mimic4	17.53	25.19
There were 4 biological replicates.

## Sheet: Fig. 2 B
q-PCR raw data of proliferation-related marker genes of miR-542-3p in the Control and mimic treatment groups.
	CCND1	P53	CCNB1	CDK4	CDK2	CCND2	RPL7
NC-1	22.36	26.59	20.41	25.74	24.52	25.8	22.03
	22.55	26.45	20.53	26.56	24.68	26.24	22.4
NC-2	22.52	26.92	20.69	26.58	24.52	25.93	22.23
	22.54	26.63	21.39	26.02	24.82	26.71	22.04
NC-3	20.99	26.97	21.74	27.08	24.66	27.4	22.37
	22.47	27	21.54	26.91	24.87	28.12	22.3
mimic-1	22.55	28.03	23.66	30.33	25.43	33.25	22.42
	23.19	28.4	22.76	29.29	25.07	29.88	22.19
mimic-2	22.11	27	21.51	28.33	24.85	28.06	22.48
	22.83	26.12	21.89	32.33	25.19	27.32	22.57
mimic-3	23.12	26.68	20.6	27.52	24.57	26.2	21.7
	22.97	27.44	20.93	28.92	25.31	28.44	22.49
NC-1, NC-2, and NC-3 represented 3 biological replicates. There were two technical replicates in the NC-1 group.

## Sheet: Fig. 2 D
Counted the Gray value of miR-542-3p in the Control and mimic treatment groups in the WB.
	β-action	CCND1	CCNB1
mimic NC	11876.9	16392.6	17695.7
	20384.6	20994.4	18371.2
	17018.1	25423.9	19293.9
mimic	14563.4	8953.12	11250.9
	18252.4	7926.52	11089.3
	139390	9070.15	10443.5
There were 3 biological replicates.

## Sheet: Fig. 2 F
Counted the EdU staining data of miR-542-3p in the control and the mimic treatment groups.
	EdU	EdU	EdU	DAPI	DAPI	DAPI
mimic NC	1039	918	1112	2305	2165	2353
mimic	929	823	944	2670	2491	2581
3 fields of view were randomly selected in one hole.

## Sheet: Fig. 2 G
Counted the CCK-8 data of miR-542-3p in the control and the mimic treatment groups.
	mimic NC						mimic
12h	0.304	0.302	0.302	0.328	0.32	0.313	0.325	0.292	0.317	0.334	0.327	0.318
24h	0.446	0.432	0.466	0.479			0.406	0.384	0.399	0.395
48h	1.15	1.21	1.16	1.18			1.09	1.11	1.15	1.06
72h	1.69	1.73	1.59	1.77	1.66	1.65	1.5	1.46	1.53	1.45	1.54	1.51
Absorbance was measured at 12h, 24h, 48h, and 72 h in 96-well plate cultured cells at 450 nm wavelengths.
