# Supplementary material for: MicroRNA-542-3p targets Pten to inhibit the myoblasts proliferation but suppresses myogenic differentiation independent of targeted Pten
Source: BMC Genomics. 2024 Apr 1;25:325. doi: 10.1186/s12864-024-10260-y (PMC10983626; doi:10.1186/s12864-024-10260-y)
Supplement: Supplementary file 2 — Supplementary Material 2. [file 12864_2024_10260_MOESM2_ESM.zip › Figure 3-Disruption of miR-542-3p enhances the proliferation of myoblast .xlsx]

## Sheet: Fig. 3 A
q-PCR raw data of miR-542-3p in the Control and inhibitor treatment groups.
	miR-542-3p	U6
NC1	21.33	24.54
NC2	21.76	24.11
NC3	29.9	24.04
NC4	30.68	24.09
inhibitor1	28.3	23.52
inhibitor2	28.46	23.83
inhibitor3	26.1	23.73
inhibitor4	26.07	24.08
There were 4 biological replicates.

## Sheet: Fig. 3 B
q-PCR raw data of proliferation-related marker genes of miR-542-3p in the Control and inhibitor treatment groups.
	CCND1	P53	CCNB1	CDK4	CDK2	CCND2	RPL7
inhibitor NC-1	24.29	30.25	22.23	39.35	26.22	27.36	22.62
	24.02	29.09	21.21	31.28	25.88	27.34	22.38
inhibitor NC-2	23.84	29.14	21.85	34.05	26.43	26.7	22.33
	24.65	27.69	21.13	28.27	26.13	25.09	22.25
inhibitor NC-3	24.58	28.79	22.71	29.21	27.09	29.34	22.29
	23.25	27.06	21.66	28.2	26.03	25.11	21.88
inhibitor 1	23.93	28.4	21.94	28.47	26.72	27.18	22.28
	23.43	26.45	21.26	27.79	26.04	25.01	23.27
inhibitor 2	23.26	28.72	22.06	33.37	26.99	25.84	22.73
	23.24	27.22	21.2	27.2	26.16	25.19	22.26
inhibitor 3	23.69	27.47	21.73	27.98	26.21	25.45	22.66
	23.02	26.82	20.55	26.8	25.82	24.34	22.06
NC-1, NC-2, and NC-3 represented 3 biological replicates. There were two technical replicates in the NC-1 group.

## Sheet: Fig. 3 D
Counted the Gray value of miR-542-3p in the Control and inhibitor treatment groups in the WB.
	β-action	CCND1	CCNB1
inhibitor NC	26518.5	12431.2	10712.6
	20923	3469.62	10211.5
	17898.8	13334.2	9766.12
inhibitor	21345.2	18603.4	13968.3
	23268.6	23878.9	24577.6
	22027.1	17129.2	23925.4
There were 3 biological replicates.

## Sheet: Fig. 3 F
Counted the EdU staining data of miR-542-3p in the control and the inhibitor treatment groups.
	EdU	EdU	EdU	DAPI	DAPI	DAPI
inhibitor NC	631	702	755	1505	1588	1601
inhibitor	822	891	874	1659	1689	1721
3 fields of view were randomly selected in one hole.

## Sheet: Fig. 3 G
Counted the CCK-8 data of miR-542-3p in the control and the inhibitor treatment groups.
	inhibitor NC						inhibitor
12h	0.295	0.301	0.309	0.296	0.309	0.316	0.295	0.31	0.3	0.271	0.323	0.321
24h	0.349	0.369	0.362	0.392	0.408	0.329	0.336	0.348	0.414	0.414	0.46	0.387
48h	1.05	1.18	1.07	1.06	1.16	1.01	1.19	1.32	1.28	1.18	1.25	1.09
72h	1.64	1.67	1.62	1.6	1.77	1.64	1.81	1.82	1.89	1.93	1.83	1.88
Absorbance was measured at 12h, 24h, 48h, and 72 h in 96-well plate cultured cells at 450 nm wavelengths.
