# Supplementary material for: MicroRNA-542-3p targets Pten to inhibit the myoblasts proliferation but suppresses myogenic differentiation independent of targeted Pten
Source: BMC Genomics. 2024 Apr 1;25:325. doi: 10.1186/s12864-024-10260-y (PMC10983626; doi:10.1186/s12864-024-10260-y)
Supplement: Supplementary file 2 — Supplementary Material 2. [file 12864_2024_10260_MOESM2_ESM.zip › Figure 4-Overexpression of miR-542-3p inhibits myoblast differentiation.xlsx]

## Sheet: Fig. 4 A
q-PCR raw data of differentiation-related marker genes of miR-542-3p in the Control and mimic treatment groups.
	RPL7	Myog	MYHC	MYF5	MYOD1	MYF6
NC1	21.71	27.46	20.79	23.76	24.84	24.5
	21.59	25.84	20.71	24.05	25.01	24.96
NC2	22.11	26	20.5	24.52	25.18	24.02
	22.1	26.21	21.11	24.03	25.07	24.98
NC3	21.65	25.96	20.56	24.04	24.79	24.19
	21.58	26.22	20.56	23.37	24.62	24.33
mimic1	21.83	25.78	21	24.37	24.97	24.74
	21.69	25.92	20.57	24.54	25.23	24.47
mimic2	21.69	26.12	20.44	24.02	25.09	24.69
	21.48	26.45	20.47	24.93	24.73	24.37
mimic3	21.4	26.56	20.62	24.12	25.35	24.87
	21.96	26.85	20.31	24.21	24.54	24.42
NC-1, NC-2, and NC-3 represented 3 biological replicates. There were two technical replicates in the NC-1 group.

## Sheet: Fig. 4 C
Counted the Gray value of miR-542-3p in the Control and mimic treatment groups in the WB.
	β-action	MYOG	MYOD1
mimic NC	26875.9	19436.9	26791.7
	20258.2	20922.1	22054.4
	18510.2	16449.1	19124.1
mimic	17047	11361.6	13318.7
	22190	12365.5	16939.5
	20517.2	10590.9	13762.5
There were 3 biological replicates.

## Sheet: Fig. 4 E
Counted fluorescence intensity of miR-542-3p in the control and mimic treatment groups in the immunofluorescence staining.
mimic NC			mimic
20.756	21	19	15.133	16	14
3 fields of view were randomly selected in one hole.

## Sheet: Fig. 4 F
Counted the differentiation index of miR-542-3p in the control and mimic treatment groups in the immunofluorescence staining.
	Myotubes with 3 or more nuclei	Total number of myotubes
mimic NC 1	6	17
mimic NC 2	7	11
mimic NC 3	8	12
mimic 1	5	15
mimic 2	6	15
mimic 3	7	15
3 fields of view were randomly selected in one hole.

## Sheet: Fig. 4 G
Counted the myotube fusion index of miR-542-3p in the control and mimic treatment groups in the immunofluorescence staining.
	Number of nuclei in myotubes	Total number of nuclei
mimic NC 1	47	95
mimic NC 2	45	92
mimic NC 3	40	92
mimic 1	17	128
mimic 2	18	128
mimic 3	19	128
3 fields of view were randomly selected in one hole.
