# Supplementary material for: MicroRNA-542-3p targets Pten to inhibit the myoblasts proliferation but suppresses myogenic differentiation independent of targeted Pten
Source: BMC Genomics. 2024 Apr 1;25:325. doi: 10.1186/s12864-024-10260-y (PMC10983626; doi:10.1186/s12864-024-10260-y)
Supplement: Supplementary file 2 — Supplementary Material 2. [file 12864_2024_10260_MOESM2_ESM.zip › Figure 5-Inhibition of miR-542-3p promotes myoblast differentiation.xlsx]

## Sheet: Fig. 5 A
q-PCR raw data of differentiation-related marker genes of miR-542-3p in the Control and inhibitor treatment groups.
	RPL7	Myog	MYHC	MYF5	MYOD	MYF6
inhibitor NC1	21.33	29.09	21.61	25.72	26.02	25.25
	21.88	27.03	21.56	25.9	25.97	25.43
inhibitor NC2	21.76	26.48	21.23	24.99	25.58	25.05
	21.67	26.98	21.59	24.63	26.83	24.85
inhibitor NC3	21.58	27.01	21.47	25.01	25.65	26.91
	21.65	26.11	21.49	25.01	25.94	25.1
inhibitor 1	21.34	26	20.87	24.06	25.32	24.83
	21.24	25.84	21.15	24.24	25.38	25.02
inhibitor 2	21.41	25.95	21.08	24.45	25.16	25.33
	21.69	25.65	21.1	24.45	25.21	25.05
inhibitor 3	21.25	26.61	20.71	24.24	25.28	24.91
	21.39	26.8	20.93	24.02	25.31	24.54
NC-1, NC-2, and NC-3 represented 3 biological replicates. There were two technical replicates in the NC-1 group.

## Sheet: Fig. 5 C
Counted the Gray value of miR-542-3p in the Control and inhibitor treatment groups in the WB.
	β-action	MYOG	MYOD1
inhibitor NC	19915.9	20950.7	11740.7
	20150.7	3633.74	14919
	23750.8	11856.8	14249.3
inhibitor	22512.5	14025.2	19491.4
	22522.6	25348.5	22637.3
	25845.9	24440.1	23561.2
There were 3 biological replicates.

## Sheet: Fig. 5 E 
Counted fluorescence intensity of miR-542-3p in the control and inhibitor treatment groups in the immunofluorescence staining.
inhibitor NC			inhibitor
34.683	35	33	52.172	53	51
3 fields of view were randomly selected in one hole.

## Sheet: Fig. 5 F
Counted the differentiation index of miR-542-3p in the control and inhibitor treatment groups in the immunofluorescence staining.
	Myotubes with 3 or more nuclei	Total number of myotubes
inhibitor NC 1	5	8
inhibitor NC 2	4.9	8
inhibitor NC 3	5.2	8
inhibitor 1	8	11
inhibitor 2	7.9	11
inhibitor 3	8.2	11
3 fields of view were randomly selected in one hole.

## Sheet: Fig. 5 G
Counted the myotube fusion index of miR-542-3p in the control and inhibitor treatment groups in the immunofluorescence staining.
	Number of nuclei in myotubes	Total number of nuclei
inhibitor NC 1	11	39
inhibitor NC 2	12	39
inhibitor NC 3	13	39
inhibitor 1	15	39
inhibitor 2	16	39
inhibitor 3	17	39
3 fields of view were randomly selected in one hole.
