# Supplementary material for: MicroRNA-542-3p targets Pten to inhibit the myoblasts proliferation but suppresses myogenic differentiation independent of targeted Pten
Source: BMC Genomics. 2024 Apr 1;25:325. doi: 10.1186/s12864-024-10260-y (PMC10983626; doi:10.1186/s12864-024-10260-y)
Supplement: Supplementary file 2 — Supplementary Material 2. [file 12864_2024_10260_MOESM2_ESM.zip › Figure 6-miR-542-3p directly targets the Pten gene.xlsx]

## Sheet: Fig. 6 A
Prediction of target genes of miR-542-3p using online software, including DIANA, TargetScan 7.2, and miRDB.
Sun2
Jade2
Mrvi1
Apbb2
Angpt2
Gpr174
Tet3
Alcam
Glis3
Msn
Krtap6-1
Gnaz
Elavl2
Flrt3
Clns1a
Lpp
Dcbld2
Cnnm4
Ube2e1
Gprin1
Gria4
Slc30a7
Smurf2
Vwc2l
Gabarap
Hipk3
Rit1
Zfp618
Arhgap5
Plekhm3
Eef1a1
Fhod3
Rnf1170
Pten
Grsf1
Ddx23
CREBRF
RFX3
NRDE2
ZNF784
GRB10
VDAC3
SMOC1
q-PCR raw data of nrde2, Pten, Plekhm3, and Sun2 of miR-542-3p in the Control and mimic treatment groups.
	RPL7	nrde2	Pten	Plekhm3	Sun2
NC1	24.75	42.14	34.59	41.04	39.86
	23.85	40.74	35.79	41.05	43.25
NC2	24.76	35.78	34.7	39.67	41.54
	24.04	31.77	35.19	N/A	36.43
NC3	24.66	34.98	34.55	27.95	34.41
	22.87	32.01	33.37	27.49	33.87
mimics1	23.5	31.41	31.62	31.22	33.52
	23.62	33.19	30.28	28.42	33.26
mimics2	23.09	31.8	32.83	27.81	33.54
	22.88	30.82	30.51	26.45	33.99
mimics3	23.46	30.89	29.29	28.14	33.33
	23.9	31.72	29.03	28.12	34.24
q-PCR raw data of nrde2, Pten, Plekhm3, and Sun2 of miR-542-3p in the Control and inhibitor treatment groups.
	RPL7	Plekhm3	Pten	nrde2	Sun2
inhibitor NC1	23.38	30.47	32.16	36.02	31.69
	23.5	29.88	28.96	36.11	32.1
inhibitor NC2	24.09	28.66	25.95	29.58	31.77
	23.97	31.9	29.1	30.36	30.99
inhibitor NC3	23.25	28.07	29.21	29.66	31.16
	23.24	28.45	28.94	30.13	32.03
inhibitor 1	23.06	28.1	26	29.58	31.18
	23.3	28.15	24.7	30.49	31.26
inhibitor 2	23.26	28.12	25.86	30.24	31.38
	23.12	28.11	26.27	29.02	30.3
inhibitor 3	23.73	27.7	25.8	31.18	30.25
	22.93	28.25	26.49	32.39	30.14
NC-1, NC-2, and NC-3 represented 3 biological replicates. There were two technical replicates in the NC-1 group.

## Sheet: Fig. 6 D
q-PCR raw data of the Dual-luciferase reporter.
NC+WT	0.02459	0.01981	0.02416	0.02659	0.02452	0.02051
mimic+WT	0.01226	0.0126	0.00943	0.01277	0.01049	0.01048
NC+GLO	0.02608	0.03327	0.02847	0.03161	0.03183	0.02296
mimic+GLO	0.01961	0.02388	0.02593	0.02776	0.03391	0.0207
NC+WT	13.49	13.35	13.24	13.43	13.34	13.41
mimic+WT	12.86	13.36	13.71	13.91	12.82	14.83
NC+GLO	14.47	14.42	14.64	14.12	13.96	14.47
mimic+GLO	15.34	14.65	15.04	14.8	14.92	14.55

## Sheet: Fig. 6 E and F
q-PCR raw data of Pten in the Control and mimic treatment groups.
	rpl7	pten
NC1	25.23	25.73
	24.28	25.21
NC2	25.24	25.34
	24.44	25.58
NC3	22.27	24.61
	22.33	24.56
mimic1	24.2	25.55
	23.27	24.33
mimic2	22.9	23.74
	22.91	24.81
mimic3	23.71	23.97
	23.94	23.74
q-PCR raw data of Pten in the Control and inhibitor treatment groups.
	RPL7	PTEN
inhibitor NC-1	23.11	33.28
	23.27	40.75
inhibitor NC-2	22.47	38.54
	22.83	38.92
inhibitor NC-3	22.68	35.27
	22.4	33.92
inhibitor 1	22.94	33.86
	22.32	33.39
inhibitor 2	21.93	36.5
	22.67	35.42
inhibitor 3	22.56	34.46
	22.26	34.29
NC-1, NC-2, and NC-3 represented 3 biological replicates. There were two technical replicates in the NC-1 group.

## Sheet: Fig. 6 H and J
Counted the Gray value of miR-542-3p in the Control and mimic treatment groups in the WB.
	mimic NC			miR-542-3p mimic
β-actin	10742	21104	27401.6	27912.7	21661.4	15189.2
pten	31269.1	22062.5	20131	19449.3	16446.3	17503.2
Counted the Gray value of miR-542-3p in the Control and inhibitor treatment groups in the WB.
	inhibitor NC			miR-542-3p inhibitor
β-actin	31050.1	30686	31419.8	27974	29359.7	22108.6
pten	26190.1	18906.6	21406.2	15944	15137.8	18850.3
There were 3 biological replicates.
