# Supplementary material for: MicroRNA-542-3p targets Pten to inhibit the myoblasts proliferation but suppresses myogenic differentiation independent of targeted Pten
Source: BMC Genomics. 2024 Apr 1;25:325. doi: 10.1186/s12864-024-10260-y (PMC10983626; doi:10.1186/s12864-024-10260-y)
Supplement: Supplementary file 2 — Supplementary Material 2. [file 12864_2024_10260_MOESM2_ESM.zip › Figure 7-miR-542-3p inhibits myoblasts proliferation through targeting Pten.xls]

## Sheet: Fig. 7 A
q-PCR raw data of miR-542-3p in the inhibitor NC, miR-542-3p inhibitor, si-Pten, and miR-542-3p inhibitor+si-Pten groups.
	inhibitor NC						miR-542-3p inhibitor						si-Pten						miR-542-3p inhibitor+si-Pten
18S	21.22	21.23	20.12	21.09	21.44	20.69	21.22	21.14	20.62	20.68	21.61	21.64	20.75	21.26	20.71	20.65	12.99	15.01	20.79	20.21	21.31	22.41	21.07	21.09
Pten	18.38	19.3	18.37	18.53	18.26	19.02	18.35	18.03	18.15	19.09	18.73	19.07	18.93	18.68	18.63	19.26	18.49	19	18.67	18.7	18.34	18.87	18.66	18.45
CCND1	23.47	23.35	23.35	23.77	23.43	23.25	23.48	23.26	23.06	23.28	23.19	23.2	21.78	21.93	21.96	22	19.92	19.66	21.93	22.03	22.15	21.78	22.04	21.62
CCND2	26.77	26.12	27.65	27.72	28.12	27.46	27.52	27.02	27.43	26.91	28.47	26.66	26.04	27.38	28.09	28.12	21.82	21.3	27.21	28.24	27.7	27.37	27.29	26.97
CCNB1	24.88	24.9	25.01	25.08	24.82	24.77	24.78	25.08	25.55	25.09	25.03	25.1	25.54	24.71	25.06	24.59	19.64	18.97	24.68	25.05	25.22	24.92	24.84	24.65
CDK2	23.56	21.38	22.39	22.44	22.86	22.43	22.7	22.08	22.82	23.36	22.86	20.97	22.94	21.86	21.97	21.15	21.07	20.87	22.96	22.76	21.98	22.46	21.44	22.07
CDK4	24.35	25.07	24.92	24.13	24.22	24.77	24.76	23.74	25.31	25.13	24.23	24.52	24.71	23.58	24.28	24.02	19.93	19.95	24.6	24.19	24.69	25.65	24.14	23.99
RPL7	22.43	22.62	22.34	22.8	23.01	22.44	22.98	22.49	23.01	22.96	22.91	23.01	22.77	23.03	23.2	23.08	19.47	20.98	22.5	25.15	22.72	22.73	22.78	23.27
There were 3 biological replicates, and each biological replicate contained 2 technical replicates.

## Sheet: Fig. 7 C
Counted the EdU staining data of miR-542-3p in the the inhibitor NC, miR-542-3p inhibitor, si-Pten, and miR-542-3p inhibitor+si-Pten groups.
	EdU	DAPI
inhibitor NC 1	179	501
inhibitor NC 2	202	526
inhibitor NC 3	182	506
miR-542-3p inhibitor 1	233	490
miR-542-3p inhibitor 2	275	526
miR-542-3p inhibitor 3	255	516
si-Pten 1	154	473
si-Pten 2	137	406
si-Pten 3	157	466
miR-542-3p inhibitor+si-Pten 1	218	557
miR-542-3p inhibitor+si-Pten 2	187	504
miR-542-3p inhibitor+si-Pten 3	202	549
3 fields of view were randomly selected in one hole.
