# Supplementary material for: MicroRNA-542-3p targets Pten to inhibit the myoblasts proliferation but suppresses myogenic differentiation independent of targeted Pten
Source: BMC Genomics. 2024 Apr 1;25:325. doi: 10.1186/s12864-024-10260-y (PMC10983626; doi:10.1186/s12864-024-10260-y)
Supplement: Supplementary file 2 — Supplementary Material 2. [file 12864_2024_10260_MOESM2_ESM.zip › Figure 8-miR-542-3p inhibits myoblasts differentiation.xlsx]

## Sheet:  Fig. 8 A
q-PCR raw data of miR-542-3p in the miR-542-3p NC, miR-542-3p inhibitor, si-Pten, and miR-542-3p inhibitor+si-Pten groups.
	miR-542-3p NC						miR-542-3p inhibitor						si-Pten						miR-542-3p inhibitor+si-Pten
18s	11.8	11.8	12.86	12.51	12.88	13.22	12.11	12.66	12.17	12.57	13.22	13.22	12.3	12.47	12.89	12.85	12.72	12.74	12.42	12.42	13.06	13.48	12.57	12.55
Pten	20.28	19.63	20.35	20.04	20.06	20.06	19.79	20.05	20.1	19.93	19.41	20.03	20.46	20.35	20.81	20.29	20.31	20.52	20.19	20.43	19.96	20.46	20.29	20.12
MYOG	22.88	22.16	22.35	22.69	23.32	23.61	21.55	22.31	21.69	22.08	22.91	23.25	23.29	23.56	22.6	22.61	22.34	23.16	21.92	23.14	22.5	23.22	23.24	23.31
MYOD1	25.26	25.63	25.54	25.7	25.99	26.36	24.88	24.78	24.55	24.46	24.96	25.38	25.85	26.35	26.23	26.21	26.25	26.34	25.46	25.76	25.47	25.31	25	25.05
MYHC	26.65	26.03	26.53	26.67	27.03	27.36	26.32	25.83	25.86	25.9	26.75	26.52	27.45	27.38	27.63	27.35	27.1	27.23	26.75	26.43	26.7	26.55	25.97	25.96
MYF5	23.31	23.26	23.5	23.75	24.6	24.65	23.08	23.16	22.9	22.79	23.25	23.06	24.18	24.3	24.21	24.25	23.81	24.07	23.27	22.93	22.74	22.84	22.36	22.55
MYF6	29.28	28.61	29.11	29.04	29.17	28.64	28.3	28.74	28.6	28.38	28.39	28.73	28.08	28.83	28.43	28.31	29.34	28.18	27.65	27.94	27.57	27.57	27.4	27.85
There were 3 biological replicates, and each biological replicate contained 2 technical replicates.

## Sheet: Fig. 8 C
Counted fluorescence intensity of miR-542-3p in the miR-542-3p NC, miR-542-3p inhibitor, si-Pten, and miR-542-3p inhibitor+si-Pten groups in the immunofluorescence staining.
miR-542-3p NC	miR-542-3p inhibitor	si-Pten	miR-542-3p inhibitor+si-Pten
63.064	80.067	71.554	69.822
65.031	76.045	76.058	70.606
62.071	73.108	77.228	73.154
3 fields of view were randomly selected in one hole.

## Sheet:  Fig. 8 D
Counted the differentiation index of miR-542-3p in the miR-542-3p NC, miR-542-3p inhibitor, si-Pten, and miR-542-3p inhibitor+si-Pten groups in the immunofluorescence staining.
	Myotubes with 3 or more nuclei	Total number of myotubes
miR-542-3p NC 1	15.424	255
miR-542-3p NC 2	16.24	255
miR-542-3p NC 3	15.414	255
miR-542-3p inhibitor 1	22.111	192
miR-542-3p inhibitor 2	19.088	192
miR-542-3p inhibitor 3	19.044	192
si-Pten 1	19.075	230
si-Pten 2	18.961	230
si-Pten 3	18.776	230
miR-542-3p inhibitor+si-Pten 1	18.047	242
miR-542-3p inhibitor+si-Pten 2	18.013	242
miR-542-3p inhibitor+si-Pten 3	18.23	242
3 fields of view were randomly selected in one hole.

## Sheet: Fig. 8 E
Counted the myotube fusion index of miR-542-3p in the miR-542-3p NC, miR-542-3p inhibitor, si-Pten, and miR-542-3p inhibitor+si-Pten groups in the immunofluorescence staining.
	Number of nuclei in myotubes	Total number of nuclei
miR-542-3p NC 1	324	1594
miR-542-3p NC 2	304	1594
miR-542-3p NC 3	314	1594
miR-542-3p inhibitor 1	351	1504
miR-542-3p inhibitor 2	361	1504
miR-542-3p inhibitor 3	371	1504
si-Pten 1	249	1090
si-Pten 2	251	1090
si-Pten 3	255	1090
miR-542-3p inhibitor+si-Pten 1	250	1103
miR-542-3p inhibitor+si-Pten 2	242	1103
miR-542-3p inhibitor+si-Pten 3	234	1103
3 fields of view were randomly selected in one hole.
